# Supplementary material for: Preparation and Characterization of Chloroprene Latexes Modified with Vinyl-POSS
Source: Polymers (Basel). 2024 Feb 7;16(4):462. doi: 10.3390/polym16040462 (PMC10891617; doi:10.3390/polym16040462)
Supplement: Supplementary file 1 [file polymers-16-00462-s001.zip]

Archive with 1 entries (1 files):
- polymers-2815438-supplementary.pdf
